# Supplementary material for: Isotopic composition of the eastern gray whale epidermis indicates contribution of prey outside Arctic feeding grounds
Source: Sci Rep. 2022 Apr 29;12:7055. doi: 10.1038/s41598-022-10780-1 (PMC9054758; doi:10.1038/s41598-022-10780-1)
Supplement: Supplementary file 1 — Supplementary Information. [file 41598_2022_10780_MOESM1_ESM.xlsx]

## Sheet: S1_model_selection_d13C
model	formula	K	AICc	Delta_AICc	AICcWt
1	d13C ~ 1 + (~1 | id)	3	439.66	61.96	0
2	d13C ~ 1 + (~1 | mcp)	4	426.5	48.8	0
3	d13C ~ 1 + (~1 | id:mcp)	4	426.5	48.8	0		S1: Forward model selection of variabes describing EGW mothers and calves epidermal layers δ13C patterns
4	d13C ~ 1 + month + (~1 | id:mcp)	6	425.75	48.04	0		AICc Akaike Information Criteria with correction for small sample sizes; delta AICc: difference between AICc of most parsimonious and current model; AICcWT: weighted AICc values
5	d13C ~ 1 + year + month + (~1 | id:mcp)	7	419.07	41.37	0
6	d13C ~ 1 + year + (~1 | id:mcp)	6	417.84	40.14	0
7	d13C ~ 1 + YM + (~1 | id:mcp)	7	419.07	41.37	0
8	d13C ~ 1 + (~1 | id:mcp)	5	425.09	47.38	0
9	d13C ~ layer + (~1 | id:mcp)	6	419.1	41.39	0
10	d13C ~ age + (~1 | id:mcp)	5	392.47	14.77	0
11	d13C ~ layer + year + (~1 | id:mcp)	8	410.46	32.75	0
12	d13C ~ age + year + (~1 | id:mcp)	7	385.8	8.1	0
13	d13C ~ layer + month + (~1 | id:mcp)	8	418.38	40.68	0
14	d13C ~ age + month + (~1 | id:mcp)	7	391.18	13.48	0
15	d13C ~ age + month + layer + (~1 | id:mcp)	9	383.94	6.23	0.01
16	d13C ~ age + year + layer + (~1 | id:mcp)	9	378.56	0.85	0.19
17	d13C ~ age + month + year + (~1 | id:mcp)	8	386.44	8.74	0
18	d13C ~ year + month + layer + (~1 | id:mcp)	9	411.72	34.01	0
19	d13C ~ age + month + layer + year + (~1 | id:mcp)	10	379.23	1.52	0.13
20	d13C ~ age + YM + layer + (~1 | id:mcp)	10	379.23	1.52	0.13
21	d13C ~ age * layer + year + month + (~1 | id:mcp)	12	381.29	3.59	0.05
22	d13C ~ age * month + layer + year + (~1 | id:mcp)	12	379.57	1.87	0.11
23	d13C ~ age * year + layer * month + (~1 | id:mcp)	16	380.54	2.83	0.07
24	d13C ~ age * YM + layer + (~1 | id:mcp)	13	377.71	0	0.29	*
25	d13C ~ age + YM * layer + (~1 | id:mcp)	16	384.57	6.87	0.01
26	d13C ~ age * YM * layer + (~1 | id:mcp)	27	392.37	14.67	0

## Sheet: S2_model_selection_d15N
model	formula	K	AICc	Delta_AICc	AICcWt
1	d15n ~ 1 + (~1 | id)	3	389.97	102.233	2.91775e-23
2	d15n ~ 1 + (~1 | mcp)	4	379.709	91.9719	4.93356e-21		S2: Forward model selection of variabes describing EGW mothers and calves epidermal layers δ15N patterns
3	d15n ~ 1 + (~1 | id:mcp)	4	379.709	91.9719	4.93356e-21		AICc Akaike Information Criteria with correction for small sample sizes; delta AICc: difference between AICc of most parsimonious and current model; AICcWT: weighted AICc values
4	d15n ~ 1 + month + (~1 | id:mcp)	6	383.263	95.5262	8.3434e-22
5	d15n ~ 1 + year + month + (~1 | id:mcp)	7	369.849	82.1121	6.82615e-19
6	d15n ~ 1 + year + (~1 | id:mcp)	6	368.953	81.2158	1.0686e-18
7	d15n ~ 1 + YM + (~1 | id:mcp)	7	369.849	82.1121	6.82615e-19
8	d15n ~ 1 + (~1 | id:mcp)	5	376.552	88.815	2.39151e-20
9	d15n ~ layer + (~1 | id:mcp)	6	367.295	79.558	2.44791e-18
10	d15n ~ age + (~1 | id:mcp)	5	325.38	37.6428	3.09437e-09
11	d15n ~ layer + year + (~1 | id:mcp)	8	356.657	68.9205	4.99692e-16
12	d15n ~ age + year + (~1 | id:mcp)	7	309.558	21.821	8.43791e-06
13	d15n ~ layer + month + (~1 | id:mcp)	8	370.94	83.2026	3.95711e-19
14	d15n ~ age + month + (~1 | id:mcp)	7	328.838	41.1006	5.49177e-10
15	d15n ~ age + month + layer + (~1 | id:mcp)	9	316.276	28.5394	2.9333e-07
16	d15n ~ age + year + layer + (~1 | id:mcp)	9	297.009	9.27191	0.0044795
17	d15n ~ age + month + year + (~1 | id:mcp)	8	310.268	22.5306	5.91753e-06
18	d15n ~ year + month + layer + (~1 | id:mcp)	9	357.591	69.8545	3.13252e-16
19	d15n ~ age + month + layer + year + (~1 | id:mcp)	10	297.765	10.0278	0.00306971
20	d15n ~ age + YM + layer + (~1 | id:mcp)	10	297.765	10.0278	0.00306971
21	d15n ~ age * year + layer + month + (~1 | id:mcp)	12	292.903	5.16579	0.0349029
22	d15n ~ age * month + layer + year + (~1 | id:mcp)	12	297.067	9.33045	0.00435027
23	d15n ~ age * year + layer * month + (~1 | id:mcp)	16	294.347	6.6103	0.0169508
24	d15n ~ age * year * month + layer + (~1 | id:mcp)	13	287.737	1.13687e-13	0.461954	month not significant
25	d15n ~ age * YM + layer + (~1 | id:mcp)	13	287.737	0	0.461954	*
26	d15n ~ age + YM * layer + (~1 | id:mcp)	16	295.558	7.82065	0.00925478

## Sheet: S3_check_model_d13C
												S3: Checking model assumption of most parsimonious model describing describing EGW mothers and calves epidermal layers δ13C patterns
												More than 6 residuals were atypical and removing these would have reduced the considered data drastically, hence the model paramertization was done by a robust approach.

## Sheet: S4_check_model_d15N
												S4: Checking model assumption of most parsimonious model describing EGW mothers and calves epidermal layers δ15N patterns
												More than 6 residuals were atypical and removing these would have reduced the considered data drastically, hence the model paramertization was done by a robust approach.

## Sheet: S5_robust_lme_d13C
	d13C
Predictors	Estimates	p		S5: Robust estimates of model coefficient of a generalized mixed effect model describing EGW mothers and calves epidermal layers δ13C patterns
(Intercept)	-16.25	<0.001
age [c]	-0.85	<0.001
YM [Feb 2018]	-1.44	0.003
YM [Jan 2019]	-1.98	<0.001
YM [Mar 2019]	-1.01	0.031
layer [SS]	-0.23	<0.001
layer [SB]	-0.09	0.032
age [c] * YM [Feb 2018]	0.21	0.24
age [c] * YM [Jan 2019]	0.07	0.63
age [c] * YM [Mar 2019]	-0.22	0.151
SD (Intercept)	0.13
SD (Intercept)	0.88
SD (Observations)	0.47
Random Effects
σ2	0.05
τ00 id:mcp	0.02
τ00 mcp	0.78
ICC	0.94
N id	62
N mcp	38
Observations	182
Marginal R2 / Conditional R2	0.433 / 0.966

## Sheet: S6_robust_lme_d15N
	d13C
Predictors	Estimates	p		S6: Robust estimates of model coefficient of a generalized mixed effect model describing EGW mothers and calves epidermal layers δ15N patterns
(Intercept)	-16.25	<0.001
age [c]	-0.85	<0.001
YM [Feb 2018]	-1.44	0.003
YM [Jan 2019]	-1.98	<0.001
YM [Mar 2019]	-1.01	0.031
layer [SS]	-0.23	<0.001
layer [SB]	-0.09	0.032
age [c] * YM [Feb 2018]	0.21	0.24
age [c] * YM [Jan 2019]	0.07	0.63
age [c] * YM [Mar 2019]	-0.22	0.151
SD (Intercept)	0.13
SD (Intercept)	0.88
SD (Observations)	0.47
Random Effects
σ2	0.05
τ00 id:mcp	0.02
τ00 mcp	0.78
ICC	0.94
N id	62
N mcp	38
Observations	182
Marginal R2 / Conditional R2	0.433 / 0.966

## Sheet: S7_posthoc_d13C
id	contrast	estimate	SE	df	z.ratio	p.value
2	Feb 2011 m - Jan 2019 m	1.97762	0.479264	Inf	4.12637	0.000737068		S7: Posthoc comparison with holm to identify significant within group differences of EGW δ13C patterns
4	Feb 2011 m - Feb 2011 c	0.852686	0.118166	Inf	7.21599	1.39207e-11		estimate: estimated marginal means; SE: standard error of estimated means; df: degree of freedom; t.ratio: t statistic of repeated comparisons corrected with Holm, p.value: corrected p value
11	Feb 2018 m - Feb 2018 c	0.645365	0.130869	Inf	4.93138	1.95964e-05
17	Jan 2019 m - Jan 2019 c	0.779449	0.0953938	Inf	8.17085	8.26779e-15
22	Mar 2019 m - Mar 2019 c	1.07609	0.101271	Inf	10.6258	6.32961e-25
24	Feb 2011 c - Jan 2019 c	1.90439	0.480103	Inf	3.96662	0.00138508

## Sheet: S8_posthoc_d15N
id	contrast	estimate	SE	df	t.ratio	p.value
1	Feb 2011 m - Feb 2018 m	-3.38826	0.594151	46.4259	-5.70269	1.64719e-05		S8: Posthoc comparison with holm to identify significant within group differences of EGW δ15N patterns
3	Feb 2011 m - Mar 2019 m	-2.44029	0.571346	45.3894	-4.27112	0.00166947		estimate: estimated marginal means; SE: standard error of estimated means; df: degree of freedom; t.ratio: t statistic of repeated comparisons corrected with Holm, p.value: corrected p value
4	Feb 2011 m - Feb 2011 c	1.02431	0.152517	27.5307	6.71609	6.83653e-06
8	Feb 2018 m - Jan 2019 m	1.82472	0.520445	48.2159	3.50607	0.0149098
11	Feb 2018 m - Feb 2018 c	1.82434	0.169277	28.6155	10.7773	3.73277e-10
17	Jan 2019 m - Jan 2019 c	1.15802	0.123607	29.0782	9.36856	7.18806e-09
22	Mar 2019 m - Mar 2019 c	1.63695	0.1312	29.4804	12.4768	7.64133e-12
23	Feb 2011 c - Feb 2018 c	-2.58823	0.587752	44.7696	-4.40361	0.00124371
25	Feb 2011 c - Mar 2019 c	-1.82765	0.568125	44.4906	-3.21698	0.0338389

## Sheet: S9_a_priori_results
ID	PREY	MEAN	SD	MONTH	LAYER	YEAR
F1	Bering Sea	0.464	0.201	j	SC	2019			S9: A prioir model with individual estimates of diet contribution of possible prey samples from Bering Sea, Vancouver Island and Ojo de Liebre Lagoon (ID individuals id; prey: origin of possible prey; mean: estimates from mixing model; SD: standard deviation; Month: month of gray whale samples; layer: SC: stratum corneum; year: year skin samples were sampled)
F1	Vancouver	0.213	0.161	j	SC	2019
F1	Ojo de Liebre A	0.218	0.127	j	SC	2019
F1	Ojo de Liebre P	0.105	0.062	j	SC	2019
F2	Bering Sea	0.558	0.211	j	SC	2019
F2	Vancouver	0.173	0.148	j	SC	2019
F2	Ojo de Liebre A	0.193	0.125	j	SC	2019
F2	Ojo de Liebre P	0.076	0.046	j	SC	2019
F6	Bering Sea	0.331	0.161	j	SC	2019
F6	Vancouver	0.251	0.171	j	SC	2019
F6	Ojo de Liebre A	0.229	0.13	j	SC	2019
F6	Ojo de Liebre P	0.189	0.091	j	SC	2019
F7	Bering Sea	0.161	0.149	j	SC	2019
F7	Vancouver	0.44	0.189	j	SC	2019
F7	Ojo de Liebre A	0.071	0.047	j	SC	2019
F7	Ojo de Liebre P	0.328	0.133	j	SC	2019
F8	Bering Sea	0.288	0.151	j	SC	2019
F8	Vancouver	0.264	0.182	j	SC	2019
F8	Ojo de Liebre A	0.137	0.085	j	SC	2019
F8	Ojo de Liebre P	0.311	0.11	j	SC	2019
F9	Bering Sea	0.537	0.206	j	SC	2019
F9	Vancouver	0.176	0.146	j	SC	2019
F9	Ojo de Liebre A	0.205	0.128	j	SC	2019
F9	Ojo de Liebre P	0.082	0.048	j	SC	2019
F10	Bering Sea	0.081	0.085	j	SC	2019
F10	Vancouver	0.613	0.163	j	SC	2019
F10	Ojo de Liebre A	0.051	0.035	j	SC	2019
F10	Ojo de Liebre P	0.255	0.146	j	SC	2019
F3_1	Bering Sea	0.099	0.096	j	SC	2019
F3_1	Vancouver	0.396	0.169	j	SC	2019
F3_1	Ojo de Liebre A	0.051	0.033	j	SC	2019
F3_1	Ojo de Liebre P	0.454	0.147	j	SC	2019
F3	Bering Sea	0.055	0.058	f	SC	2018
F3	Vancouver	0.527	0.198	f	SC	2018
F3	Ojo de Liebre A	0.038	0.025	f	SC	2018
F3	Ojo de Liebre P	0.38	0.196	f	SC	2018
F2	Bering Sea	0.327	0.189	f	SC	2018
F2	Vancouver	0.302	0.199	f	SC	2018
F2	Ojo de Liebre A	0.114	0.077	f	SC	2018
F2	Ojo de Liebre P	0.256	0.104	f	SC	2018
F4	Bering Sea	0.177	0.129	f	SC	2018
F4	Vancouver	0.293	0.171	f	SC	2018
F4	Ojo de Liebre A	0.067	0.043	f	SC	2018
F4	Ojo de Liebre P	0.464	0.119	f	SC	2018
F8	Bering Sea	0.052	0.059	f	SC	2018
F8	Vancouver	0.654	0.18	f	SC	2018
F8	Ojo de Liebre A	0.038	0.026	f	SC	2018
F8	Ojo de Liebre P	0.256	0.176	f	SC	2018
F9	Bering Sea	0.087	0.067	f	SC	2018
F9	Vancouver	0.192	0.112	f	SC	2018
F9	Ojo de Liebre A	0.039	0.026	f	SC	2018
F9	Ojo de Liebre P	0.681	0.097	f	SC	2018
F14	Bering Sea	0.121	0.128	m	SC	2019
F14	Vancouver	0.5	0.18	m	SC	2019
F14	Ojo de Liebre A	0.06	0.04	m	SC	2019
F14	Ojo de Liebre P	0.319	0.142	m	SC	2019
F16	Bering Sea	0.127	0.121	m	SC	2019
F16	Vancouver	0.418	0.184	m	SC	2019
F16	Ojo de Liebre A	0.059	0.038	m	SC	2019
F16	Ojo de Liebre P	0.396	0.146	m	SC	2019
F19	Bering Sea	0.103	0.105	m	SC	2019
F19	Vancouver	0.482	0.174	m	SC	2019
F19	Ojo de Liebre A	0.055	0.036	m	SC	2019
F19	Ojo de Liebre P	0.36	0.148	m	SC	2019
F20	Bering Sea	0.221	0.137	m	SC	2019
F20	Vancouver	0.266	0.173	m	SC	2019
F20	Ojo de Liebre A	0.083	0.054	m	SC	2019
F20	Ojo de Liebre P	0.43	0.113	m	SC	2019
F21	Bering Sea	0.248	0.133	m	SC	2019
F21	Vancouver	0.257	0.175	m	SC	2019
F21	Ojo de Liebre A	0.244	0.132	m	SC	2019
F21	Ojo de Liebre P	0.251	0.106	m	SC	2019
F22	Bering Sea	0.267	0.143	m	SC	2019
F22	Vancouver	0.253	0.18	m	SC	2019
F22	Ojo de Liebre A	0.109	0.067	m	SC	2019
F22	Ojo de Liebre P	0.37	0.114	m	SC	2019
F3_2	Bering Sea	0.112	0.092	m	SC	2019
F3_2	Vancouver	0.28	0.15	m	SC	2019
F3_2	Ojo de Liebre A	0.05	0.033	m	SC	2019
F3_2	Ojo de Liebre P	0.558	0.124	m	SC	2019
M5	Bering Sea	0.329	0.173	f	SC	2011
M5	Vancouver	0.217	0.155	f	SC	2011
M5	Ojo de Liebre_A	0.327	0.155	f	SC	2011
M5	Ojo de Liebre_P	0.127	0.071	f	SC	2011
M2	Bering Sea	0.304	0.159	f	SC	2011
M2	Vancouver	0.232	0.161	f	SC	2011
M2	Ojo de Liebre_A	0.310	0.146	f	SC	2011
M2	Ojo de Liebre_P	0.154	0.080	f	SC	2011
M3	Bering Sea	0.322	0.162	f	SC	2011
M3	Vancouver	0.239	0.163	f	SC	2011
M3	Ojo de Liebre_A	0.277	0.143	f	SC	2011
M3	Ojo de Liebre_P	0.162	0.082	f	SC	2011
M6	Bering Sea	0.260	0.141	f	SC	2011
M6	Vancouver	0.259	0.177	f	SC	2011
M6	Ojo de Liebre_A	0.273	0.146	f	SC	2011
M6	Ojo de Liebre_P	0.208	0.100	f	SC	2011
M1	Bering Sea	0.289	0.154	f	SC	2011
M1	Vancouver	0.240	0.166	f	SC	2011
M1	Ojo de Liebre_A	0.309	0.146	f	SC	2011
M1	Ojo de Liebre_P	0.161	0.083	f	SC	2011
M4	Bering Sea	0.304	0.158	f	SC	2011
M4	Vancouver	0.227	0.157	f	SC	2011
M4	Ojo de Liebre_A	0.323	0.153	f	SC	2011
M4	Ojo de Liebre_P	0.146	0.078	f	SC	2011

## Sheet: S10beta_GLME_BS
Formula	AICc	dAICc	df	AICwt
BS ~ 1	-482685	183,3	2	<0.001		S10: Forward model selection of variabes describing contribution of prey samples from Bering Sea in EGW mothers and calves epidermis
BS ~ 1 + (~1 | ID)	-593685	172,2	3	<0.001		AICc Akaike Information Criteria with correction for small sample sizes; delta AICc: difference between AICc of most parsimonious and current model; AICcWT: weighted AICc values
BS ~ 1 + (~1 | mcp:ID)	-1558685	75,7	4	<0.001
BS ~ age + (~1 | mcp:ID)	-1601685	71,4	5	<0.001
BS ~ layer + (~1 | mcp:ID)	-1646685	66,9	5	<0.001
BS ~ YM + (~1 | mcp:ID)	-1729685	58,6	7	<0.001
BS ~ layer + age + (~1 | mcp:ID)	-1689685	62,6	6	<0.001
BS ~ layer + YM + (~1 | mcp:ID)	-1814685	50,1	8	<0.001
BS ~ YM + age + (~1 | mcp:ID)	-1856685	45,9	8	<0.001
BS ~ layer * age + (~1 | mcp:ID)	-2064685	25,1	7	<0.001
BS ~ layer * YM + (~1 | mcp:ID)	-1797685	51,8	11	<0.001
BS ~ YM * age + (~1 | mcp:ID)	-1797685	51,8	11	<0.001
BS ~ layer + YM + age + (~1 | mcp:ID)	-1940685	37,5	9	<0.001
BS ~ layer * age + YM + (~1 | mcp:ID)	-2315685	0	10	0,968*
BS ~ layer * age * YM + (~1 | mcp:ID)	-2247685	6,8	19	0,032
BS ~ layer + month + age + (~1 | mcp:ID)	-1696685	61,9	8	<0.001

[truncated: 2 more sheets: S11beta_GLME_VI, S12beta_GLME_O]
